# Supplementary material for: Methionine Restriction Improves Cognitive Ability by Alleviating Hippocampal Neuronal Apoptosis through H19 in Middle-Aged Insulin-Resistant Mice
Source: Nutrients. 2022 Oct 26;14(21):4503. doi: 10.3390/nu14214503 (PMC9653609; doi:10.3390/nu14214503)
Supplement: Supplementary file 1 [file nutrients-14-04503-s001.zip]

Archive with 1 entries (1 files):
- nutrients-1955000-supplementary.pdf
